# Supplementary material for: Genome-Wide Identification of Proline Transporter Gene Family in Non-Heading Chinese Cabbage and Functional Analysis of BchProT1 under Heat Stress
Source: Int J Mol Sci. 2023 Dec 20;25(1):99. doi: 10.3390/ijms25010099 (PMC10778735; doi:10.3390/ijms25010099)
Supplement: Supplementary file 1 [file ijms-25-00099-s001.zip]

Archive with 1 entries (1 files):
- ijms-2691345-supplementary.xlsx
