# Supplementary material for: Genome-Wide Identification of Proline Transporter Gene Family in Non-Heading Chinese Cabbage and Functional Analysis of BchProT1 under Heat Stress
Source: Int J Mol Sci. 2023 Dec 20;25(1):99. doi: 10.3390/ijms25010099 (PMC10778735; doi:10.3390/ijms25010099)
Supplement: Supplementary file 1 [file ijms-25-00099-s001.zip › ijms-2691345-supplementary.xlsx]

## Sheet: S1
Table S1. Ka/Ks analysis of BchProT duplicated genes
Seq 1	Seq 2	Ks	Ka	Ka/Ks
BchProT1	BchProT3	0.085	0.932	0.091
BchProT1	BchProT5	0.107	0.89	0.12
BchProT2	BchProT3	0.112	0.903	0.124
BchProT2	BchProT5	0.118	0.931	0.127
BchProT3	BchProT6	0.074	0.445	0.166
BchProT4	BchProT5	0.067	0.482	0.139

## Sheet: S2
Table S2. Primer sequences used for qRT-PCR amplification of BchProTs
Gene ID	Forward primers (5’-3’)	Reverse primer (5’-3’)
BchActin	GCAATCGGTATTCCTCAT	TGCTGCTCCTGTTATGGT
BchProT1	ATCGGTTATTGGGCTTAC	TAACGGATTGGAGAAAGG
BchProT2	GGGAATGCTGCCTGAAAT	GAGGTGGAGGACCCGTAA
BchProT3	CAAGGCTAAGAACAATAAG	TAGAGTCAAGGGCGATTA
BchProT4	GAAGGAGGTGGAGGAGAA	TGAGCAGTGTCAGGGATT
BchProT5	CATTGTTGTGGCAGTCGT	TTCTGGAAGCATCCCTGT
BchProT6	GGCGACAGTGAAGCAACC	CCCAGACAGGGCCATTAA

## Sheet: S3
Table S3. Sequences of RT-PCR primers
Gene ID	Forward primers (5’-3’)
BchProT1-F	GGACTCTTGACCATGGATGGATACGAGT GAGGCTAGGAAC
BchProT1-R	CTTCTCCTTTACTAGTGACATCAGCAAAAA CATGGAAGTT
Remarks: The under line is the sequence of the vector homology arm；the red letters are the sequence of the restriction site.

## Sheet: S4
Table S4. Stress response information of functional elements in ProTs gene
Element	Sequence	Description
ARE	AAACCA	anaerobic induction
DRE1	ACCGAGA	damage-responsive
LTR	CCGAAA	low-temperature responsiveness
MBS	CAACTG	MYB binding site involved in drought-inducibility
MYB	CAACCA	stress response
MYC	CATTTG	stress response
STRE	AGGGG	heat stress response
TC-rich repeats	GTTTTCTTAC	defense and stress responsiveness
W-box	TTGACC	biotic stress responsiveness
WRE3	CCACCT	biotic stress responsiveness
WUN-motif	AAATTTCCT	wound-responsive element
